# Supplementary material for: Patient acceptability of targeted risk-based detection of non-communicable diseases in a dental and pharmacy setting
Source: BMC Public Health. 2020 Oct 20;20:1576. doi: 10.1186/s12889-020-09649-7 (PMC7576866; doi:10.1186/s12889-020-09649-7)
Supplement: Supplementary file 1 — Additional file 1: Table 1. Sample of positive feedback and all neutral and negative feedback from participants in dental and pharmacy settings. Table 2. Summarising demographic data of participants recruited from dental and pharmacy settings. [file 12889_2020_9649_MOESM1_ESM.zip]

Archive with 2 entries (2 files):
- 05.10.2020 AppendicesR4.docx
- Alphabet studyeCRFR4.pdf
